# Supplementary material for: Tn3-derived inverted-repeat miniature elements that mobilize antibiotic resistance genes
Source: Microb Genom. 2026 Jul 14;12(7):001790. doi: 10.1099/mgen.0.001790 (PMC13367494; doi:10.1099/mgen.0.001790)
Supplement: Supplementary Material 1. [file mgen-12-01790-s001.xlsx]

## Sheet: Table S1
Table S1. Enterobacteriaceae replicons carrying TIME-COMPs identified by the self-against-self blastn analysis and online blastn analysis.
Accession no.	Name	Host species	Size (bp)	Plasmid replicons	Antibiotic resistance gene(s) in TIME-COMP	Direct repeats surrounding TIME-COMP	Gene/region in which TIME-COMP is inserted	TIME type	Orientation of TIMEs	Identification method	Note
NZ_CP023480.1	pKQPS142b	Klebsiella quasipneumoniae	10951	IncQ1	blaKPC-2, ΔblaTEM	TGTTTA	intergenic region	TIME244	direct	Self-against-self blastn analysis	NTEKPC-IId
NZ_CP059609.1	pHJ33S	Salmonella enterica	10947	IncQ1	blaKPC-2, ΔblaTEM	TGTTTA	intergenic region	TIME244	direct	Self-against-self blastn analysis	NTEKPC-IId, >99% identity and >99% coverage against pKQPS142b (NZ_CP023480.1)
NZ_LC545848.1	pKp-MW01_KPC	Klebsiella pneumoniae	10973	IncQ1	blaKPC-2, ΔblaTEM	TGTTTA	intergenic region	TIME244	direct	Self-against-self blastn analysis	NTEKPC-IId, >99% identity and >99% coverage against pKQPS142b (NZ_CP023480.1)
NZ_MH595533.1	pKPN535a	Klebsiella pneumoniae	14873	IncQ1, Col440I	blaKPC-2, ΔblaTEM	-	-	TIME244	direct	Self-against-self blastn analysis	NTEKPC-IId, >99% identity and >99% coverage against pKQPS142b (NZ_CP023480.1) but with an additional insertion of pSYCC1_6
NZ_MH595534.1	pKPC45a	Klebsiella pneumoniae	9548	Col(MGD2)	blaKPC-2, ΔblaTEM	TATAT	gene encoding an endonuclease-family protein	TIME244	direct	Self-against-self blastn analysis	NTEKPC-IId
MT349421.1	pEc351	Escherichia coli	10950	IncQ1	blaKPC-2, ΔblaTEM	TGTTTA	intergenic region	TIME244	direct	Online blastn analysis	NTEKPC-IId, >99% identity and >99% coverage against pKQPS142b (NZ_CP023480.1)
CP154060.1	pKPNB_2012_85408.3	Klebsiella pneumoniae	10974	IncQ1	blaKPC-2, ΔblaTEM	TGTTTA	intergenic region	TIME244	direct	Online blastn analysis	NTEKPC-IId, >99% identity and >99% coverage against pKQPS142b (NZ_CP023480.1)
CP183858.1	pK814-QNRS	Enterobacter hormaechei	111403	-	qnrS1	ATCCA	intergenic region	TIME244	inverted	Online blastn analysis
CP183864.1	pK1326-qnrS	Enterobacter hormaechei	146213	-	qnrS1	ATCCA	intergenic region	TIME244	inverted	Online blastn analysis
CP181749.1	p1_A24352	Citrobacter farmeri	64018	IncN	tet(A)	AGCAA	gene encoding a DUF6710-family protein	TIME244	inverted	Online blastn analysis	A resistance region containing blaTEM-1B and blaCTX-M-206 is inserted within the left TIME244.a
AP018741.1	pMRY14-165KPN_2	Klebsiella pneumoniae	130480	IncN, IncR	tet(A)	AGCAA	gene encoding a DUF6710-family protein	TIME244	inverted	Online blastn analysis
AP026485.1	pMTY2826_IncN	Escherichia coli	39121	IncN	tet(A)	AGCAA	gene encoding a DUF6710-family protein	TIME244	inverted	Online blastn analysis
LC590858.1	pE044_IMP6	Escherichia coli	53449	IncN	tet(A)	AGCAA	gene encoding a DUF6710-family protein	TIME244	inverted	Online blastn analysis
CP191328.1	p3	Klebsiella pneumoniae	50631	IncN	tet(A)	AGCAA	gene encoding a DUF6710-family protein	TIME244	inverted	Online blastn analysis
AB616660.2	pKPI-6	Klebsiella pneumoniae	47236	IncN	tet(A)	AGCAA	gene encoding a DUF6710-family protein	TIME244	inverted	Online blastn analysis
CP115684.1	Klebsiella oxytoca strain 2020CK-00200 plasmid unnamed5	Klebsiella oxytoca	57856	IncN	tet(A)	AGCAA	gene encoding a DUF6710-family protein	TIME244	inverted	Online blastn analysis
CP052359.1	pD16KP0144-3	Klebsiella pneumoniae	50990	IncN	tet(A)	AGCAA	gene encoding a DUF6710-family protein	TIME244	inverted	Online blastn analysis
AP018362.1	pA56-1S	Escherichia coli	53198	IncN	tet(A)	AGCAA	gene encoding a DUF6710-family protein	TIME244	inverted	Online blastn analysis
AP040246.1	pNR1442	Escherichia coli	52301	IncN	tet(A)	AGCAA	gene encoding a DUF6710-family protein	TIME244	inverted	Online blastn analysis
AP040208.1	pNR3736	Escherichia coli	46063	IncN	tet(A)	AGCAA	gene encoding a DUF6710-family protein	TIME244	inverted	Online blastn analysis
LR536428.1	Salmonella enterica isolate 1204 genome assembly, plasmid: 1	Salmonella enterica	47546	IncN	tet(A)	AGCAA	gene encoding a DUF6710-family protein	TIME244	inverted	Online blastn analysis
OW967192.1	Klebsiella pneumoniae isolate 512 genome assembly, plasmid: P2	Klebsiella pneumoniae	47554	IncN	tet(A)	AGCAA	gene encoding a DUF6710-family protein	TIME244	inverted	Online blastn analysis
AP022358.1	pE278_IMP6	Klebsiella pneumoniae	192008	IncN, IncFIB(K), IncFII(K), IncFII(pAR0022)	tet(A)	AGCAA	gene encoding a DUF6710-family protein	TIME244	inverted	Online blastn analysis
AP022367.1	pE317_IMP6	Escherichia coli	83281	IncFIB(AP001918), IncN	tet(A)	AGCAA	gene encoding a DUF6710-family protein	TIME244	inverted	Online blastn analysis
LC594662.1	pJW044	Escherichia coli	53457	IncN	tet(A)	AGCAA	gene encoding a DUF6710-family protein	TIME244	inverted	Online blastn analysis
CP195610.1	Escherichia coli strain A27 plasmid unnamed3	Escherichia coli	55403	IncN	tet(A)	AGCAA	gene encoding a DUF6710-family protein	TIME244	inverted	Online blastn analysis
AP018744.1	pMRY14-211ECL_2	Enterobacter cloacae	51983	IncN	tet(A)	AGCAA	gene encoding a DUF6710-family protein	TIME244	inverted	Online blastn analysis
AP022356.1	pE119_5kIMP6	Escherichia coli	50764	IncN	tet(A)	AGCAA	gene encoding a DUF6710-family protein	TIME244	inverted	Online blastn analysis
AP019402.1	pE013_IMP6	Klebsiella pneumoniae	50925	IncN	tet(A)	AGCAA	gene encoding a DUF6710-family protein	TIME244	inverted	Online blastn analysis
CP135501.1	pIsolateB_C	Enterobacter cloacae	55403	IncN	tet(A)	AGCAA	gene encoding a DUF6710-family protein	TIME244	inverted	Online blastn analysis
AP026533.1	pMTY2805_IncN	Escherichia coli	45363	IncN	tet(A)	AGCAA	gene encoding a DUF6710-family protein	TIME244	inverted	Online blastn analysis
CP052446.1	pC16KP0098-3	Klebsiella pneumoniae	49279	IncN	tet(A)	AGCAA	gene encoding a DUF6710-family protein	TIME244	inverted	Online blastn analysis
PV022944.1	p17A22004_C_NDM	Escherichia coli	62611	IncN	tet(A)	AGCAA	gene encoding a DUF6710-family protein	TIME244	inverted	Online blastn analysis
CP183774.1	pJNQH618-1	Enterobacter intestinihominis	104898	IncFII(pHN7A8), IncN	tet(A)	AGCAA	gene encoding a DUF6710-family protein	TIME244	inverted	Online blastn analysis
CP048699.1	pEclE4-3	Enterobacter hormaechei	55421	IncN	tet(A)	AGCAA	gene encoding a DUF6710-family protein	TIME244	inverted	Online blastn analysis
CP191322.1	p3	Klebsiella pneumoniae	50631	IncN	tet(A)	AGCAA	gene encoding a DUF6710-family protein	TIME244	inverted	Online blastn analysis
AP026516.1	pMTY13735_IncN	Escherichia coli	49681	IncN	tet(A)	AGCAA	gene encoding a DUF6710-family protein	TIME244	inverted	Online blastn analysis
MG878866.1	pEc19397-131	Escherichia coli	130755	IncN, IncR, IncFII	tet(A)	AGCAA	gene encoding a DUF6710-family protein	TIME244	inverted	Online blastn analysis
AP018758.1	pMRY16-398_2	Phytobacter sp. MRY16-398	47417	IncN	tet(A)	AGCAA	gene encoding a DUF6710-family protein	TIME244	inverted	Online blastn analysis
AP018745.1	pMRY14-225ECO_3	Escherichia coli	51983	IncN	tet(A)	AGCAA	gene encoding a DUF6710-family protein	TIME244	inverted	Online blastn analysis
AP026499.1	pMTY9757_IncN	Escherichia coli	50698	IncN	tet(A)	AGCAA	gene encoding a DUF6710-family protein	TIME244	inverted	Online blastn analysis
AP026458.1	pMTY1886_IncN	Escherichia coli	49620	IncN	tet(A)	AGCAA	gene encoding a DUF6710-family protein	TIME244	inverted	Online blastn analysis
AP022354.1	pE033_IMP6	Escherichia coli	121480	IncFII(pSE11), IncN	tet(A)	AGCAA	gene encoding a DUF6710-family protein	TIME244	inverted	Online blastn analysis
AP018363.1	pA56-1R	Escherichia coli	53989	IncN	tet(A)	AGCAA	gene encoding a DUF6710-family protein	TIME244	inverted	Online blastn analysis
JX515587.1	pEcNDM0	Escherichia coli	53416	IncN	tet(A)	AGCAA	gene encoding a DUF6710-family protein	TIME244	inverted	Online blastn analysis
AP022349.1	plasmid pKPI-1	Klebsiella pneumoniae	50206	IncN	tet(A)	AGCAA	gene encoding a DUF6710-family protein	TIME244	inverted	Online blastn analysis
LC720960.1	pMTY13881_IncN	Escherichia coli	50134	IncN	tet(A)	AGCAA	gene encoding a DUF6710-family protein	TIME244	inverted	Online blastn analysis
AP018746.1	pMRY14-229ECO_3	Escherichia coli	51998	IncN	tet(A)	AGCAA	gene encoding a DUF6710-family protein	TIME244	inverted	Online blastn analysis
OW968433.1	Klebsiella quasipneumoniae isolate 0 genome assembly, plasmid: P2	Klebsiella quasipneumoniae	51757	IncN	tet(A)	AGCAA	gene encoding a DUF6710-family protein	TIME244	inverted	Online blastn analysis
LS992177.1	Citrobacter freundii str. E2614 genome assembly, plasmid: 3	Citrobacter freundii	71403	IncN, IncN	tet(A)	AGCAA	gene encoding a DUF6710-family protein	TIME244	inverted	Online blastn analysis
CP049024.1	pEclE3-3	Enterobacter hormaechei	55421	IncN	tet(A)	AGCAA	gene encoding a DUF6710-family protein	TIME244	inverted	Online blastn analysis
AP019550.1	pTHC11-2 DNA	Klebsiella pneumoniae	51559	IncN	tet(A)	AGCAA	gene encoding a DUF6710-family protein	TIME244	inverted	Online blastn analysis
CP095123.1	pKP1601-2	Klebsiella pneumoniae	65895	IncN	tet(A)	AGCAA	gene encoding a DUF6710-family protein	TIME244	inverted	Online blastn analysis
AP026527.1	pMTY9839_IncN	Klebsiella pneumoniae subsp. pneumoniae	49694	IncN	tet(A)	AGCAA	gene encoding a DUF6710-family protein	TIME244	inverted	Online blastn analysis
CP142974.1	pB19293_3	Klebsiella pneumoniae	98838	IncN, IncR	tet(A)	AGCAA	gene encoding a DUF6710-family protein	TIME244	inverted	Online blastn analysis
KJ440075.1	pLK78	Klebsiella pneumoniae	56072	IncN	tet(A)	AGCAA	gene encoding a DUF6710-family protein	TIME244	inverted	Online blastn analysis
CP052348.1	pD17KP0013-2	Klebsiella pneumoniae	55469	IncN	tet(A)	AGCAA	gene encoding a DUF6710-family protein	TIME244	inverted	Online blastn analysis
CP124770.1	Klebsiella michiganensis strain 2022CK-00495 plasmid unnamed6	Klebsiella michiganensis	57856	IncN	tet(A)	AGCAA	gene encoding a DUF6710-family protein	TIME244	inverted	Online blastn analysis
MN241904.1	pUY_STM62	Salmonella enterica subsp. enterica serovar Typhimurium	62060	IncN	tet(A)	AGCAA	gene encoding a DUF6710-family protein	TIME244	inverted	Online blastn analysis
CP065124.1	p171-47k	Salmonella enterica subsp. enterica	47133	IncN	tet(A)	AGCAA	gene encoding a DUF6710-family protein	TIME244	inverted	Online blastn analysis
CP154243.1	pKPNB_116392.1	Klebsiella pneumoniae	46204	IncN	tet(A)	AGCAA	gene encoding a DUF6710-family protein	TIME244	inverted	Online blastn analysis
AP022359.1	pE294_IMP6	Escherichia coli	146404	IncFIA, IncFIB(AP001918), IncFII(pRSB107), IncN	tet(A)	AGCAA	gene encoding a DUF6710-family protein	TIME244	inverted	Online blastn analysis
LC771587.1	pMTY13882_IncN	Escherichia coli	50951	IncN	tet(A)	AGCAA	gene encoding a DUF6710-family protein	TIME244	inverted	Online blastn analysis
AP040198.1	pNR301	Escherichia coli	46534	IncN	tet(A)	AGCAA	gene encoding a DUF6710-family protein	TIME244	inverted	Online blastn analysis
AP026522.1	pMTY13926_IncN	Escherichia coli	49498	IncN	tet(A)	AGCAA	gene encoding a DUF6710-family protein	TIME244	inverted	Online blastn analysis
AP019403.1	pE129_IMP6	Klebsiella pneumoniae	50899	IncN	tet(A)	AGCAA	gene encoding a DUF6710-family protein	TIME244	inverted	Online blastn analysis
AP018742.1	pMRY14-168KPN_2	Klebsiella pneumoniae	50951	IncN	tet(A)	AGCAA	gene encoding a DUF6710-family protein	TIME244	inverted	Online blastn analysis
CP078058.1	pEH_316-3	Enterobacter hormaechei	57232	IncN	tet(A)	AGCAA	gene encoding a DUF6710-family protein	TIME244	inverted	Online blastn analysis
AP022355.1	pE034_IMP6	Escherichia coli	114297	IncFII(pSE11)	tet(A)	AGCAA	gene encoding a DUF6710-family protein	TIME244	inverted	Online blastn analysis
JX469383.1	pEcNDM1	Escherichia coli	58228	IncN	tet(A)	AGCAA	gene encoding a DUF6710-family protein	TIME244	inverted	Online blastn analysis
CP023981.1	pX39-4	Klebsiella variicola	49735	IncN	tet(A)	AGCAA	gene encoding a DUF6710-family protein	TIME244	inverted	Online blastn analysis
CP126613.1	Citrobacter portucalensis strain C4 plasmid unnamed2	Citrobacter portucalensis	49031	IncR	tet(A)	TACTT	truncated IS1-family IS (96% identical to IS1X4)	TIME244	inverted	Online blastn analysis
CP116911.1	p89_MLI23-1	Escherichia coli	89725	IncFIB(AP001918), IncFIB(K), IncN	tet(A)	TATAA	gene encoding a hypothetical protein	TIME244	inverted	Online blastn analysis
CP116930.1	p121_MLI106-1	Escherichia coli	121841	IncFIB(AP001918), IncFIB(K), IncN	tet(A)	TATAA	gene encoding a hypothetical protein	TIME244	inverted	Online blastn analysis
LR882051.1	Escherichia coli isolate 2016-02-324 genome assembly, plasmid: 2	Escherichia coli	94955	IncFIB(AP001918), IncFIB(K)	tet(A)	TATAA	gene encoding a hypothetical protein	TIME244	inverted	Online blastn analysis
AP022178.1	pWP7-S17-ESBL-04_1	Escherichia coli	123262	IncFIB(AP001918), IncFIB(K), IncN	tet(A)	TATAA	gene encoding a hypothetical protein	TIME244	inverted	Online blastn analysis
CP026764.1	Shigella flexneri strain 04-3145 plasmid unnamed	Shigella flexneri	68319	IncFIB(K), IncN	tet(A)	TATAA	gene encoding a hypothetical protein	TIME244	inverted	Online blastn analysis
LR595881.1	Escherichia coli strain VREC-hospital6490038 genome assembly, plasmid: 1	Escherichia coli	81285	IncFIB(AP001918), IncFIB(K), IncN	tet(A)	TATAA	gene encoding a hypothetical protein	TIME244	inverted	Online blastn analysis
CP116914.1	p89_MLI23-2	Escherichia coli	89725	IncFIB(AP001918), IncFIB(K), IncN	tet(A)	TATAA	gene encoding a hypothetical protein	TIME244	inverted	Online blastn analysis
MW574951.1	pWE_M_1	Escherichia coli	120145	IncFIB(AP001918), IncFIB(K)	tet(A)	TATAA	gene encoding a hypothetical protein	TIME244	inverted	Online blastn analysis
CP042902.1	pCFSAN061762	Escherichia coli	113908	IncFIB(AP001918), IncFIB(K), IncN	tet(A)	TATAA	gene encoding a hypothetical protein	TIME244	inverted	Online blastn analysis
CP148376.1	pZ1323HEC0108-3	Escherichia coli	88569	IncY	tet(A)	TATAA	gene encoding a hypothetical protein	TIME244	inverted	Online blastn analysis
CP182027.1	p1_A27963	Escherichia coli	119549	IncFIB(AP001918), IncFIB(K)	tet(A)	TATAA	gene encoding a hypothetical protein	TIME244	inverted	Online blastn analysis
CP160469.1	pPEC1009.1	Escherichia coli	125967	IncFIB(AP001918), IncFIB(K), IncN	tet(A)	TATAA	gene encoding a hypothetical protein	TIME244	inverted	Online blastn analysis
CP160644.1	pPEC1003	Escherichia coli	137057	IncFIB(AP001918), IncFIB(K), IncN	tet(A)	TATAA	gene encoding a hypothetical protein	TIME244	inverted	Online blastn analysis
CP117009.1	p122_MLI110	Escherichia coli	122030	IncFIB(AP001918), IncFIB(K), IncN	tet(A)	TATAA	gene encoding a hypothetical protein	TIME244	inverted	Online blastn analysis
CP018207.1	pMRSN346647_113.1	Escherichia coli	113140	IncFIB(AP001918), IncFIB(K)	tet(A)	TATAA	gene encoding a hypothetical protein	TIME244	inverted	Online blastn analysis
CP042974.1	pCFSAN061768	Escherichia coli	117296	IncFIB(AP001918), IncFIB(K), IncN	tet(A)	TATAA	gene encoding a hypothetical protein	TIME244	inverted	Online blastn analysis
CP099107.1	Escherichia coli strain RHB41-E2-C01 plasmid unnamed1	Escherichia coli	90590	IncY	tet(A)	TATAA	gene encoding a hypothetical protein	TIME244	inverted	Online blastn analysis
CP042900.1	pCFSAN061763	Escherichia coli	117296	IncFIB(AP001918), IncFIB(K), IncN	tet(A)	TATAA	gene encoding a hypothetical protein	TIME244	inverted	Online blastn analysis
CP044159.1	pAR-0423-1	Shigella flexneri	59694	IncN, ColRNAI	tet(A)	-	-	TIME244	inverted	Online blastn analysis	A 4042-bp plasmid (CP138850) (ColRNAI) was integrated at the right TIME244.
CP165750.1	pKP125-2	Klebsiella pneumoniae	59849	IncN	tet(A)	AGCAA (TIME-COMP is inversely oriented)	gene encoding a DUF6710-family protein	TIME244	inverted	Online blastn analysis	Insertion of IS10L within the right TIME244.
CP074450.1	pCRE4_1	Klebsiella michiganensis	61376	IncN	tet(A)	AGCAA (TIME-COMP is inversely oriented)	gene encoding a DUF6710-family protein	TIME244	inverted	Online blastn analysis	Tn5403 is inserted within the left TIME244.
CP052394.1	pC17KP0040-2	Klebsiella pneumoniae	56619	IncN	tet(A)	AGCAA (TIME-COMP is inversely oriented)	gene encoding a DUF6710-family protein	TIME244	inverted	Online blastn analysis
CP057724.1	pRHB16-C24_3	Klebsiella pneumoniae	48464	IncN	tet(A)	AGCAA (TIME-COMP is inversely oriented)	gene encoding a DUF6710-family protein	TIME244	inverted	Online blastn analysis
CP129713.1	p2018C06-172-106k	Klebsiella pneumoniae	106834	IncFII(pHN7A8), IncR	tet(A)	AGCAA (TIME-COMP is inversely oriented)	gene encoding a DUF6710-family protein	TIME244	inverted	Online blastn analysis
LC771584.1	pMTY14697_IncN	Escherichia coli	51117	IncN	tet(A)	AGCAA (TIME-COMP is inversely oriented)	gene encoding a DUF6710-family protein	TIME244	inverted	Online blastn analysis
AP022081.1	pWP4-S18-CRE-04_3	Klebsiella pneumoniae	55445	IncN	tet(A)	AGCAA (TIME-COMP is inversely oriented)	gene encoding a DUF6710-family protein	TIME244	inverted	Online blastn analysis
AP027409.1	pEC521_2	Escherichia coli	48865	IncN	tet(A)	AGCAA (TIME-COMP is inversely oriented)	gene encoding a DUF6710-family protein	TIME244	inverted	Online blastn analysis
AP026450.1	pMTY1881_IncN	Escherichia coli	49245	IncN	tet(A)	AGCAA (TIME-COMP is inversely oriented)	gene encoding a DUF6710-family protein	TIME244	inverted	Online blastn analysis
AP040917.1	pd1-28_E	Escherichia coli	41729	IncN	tet(A)	AGCAA (TIME-COMP is inversely oriented)	gene encoding a DUF6710-family protein	TIME244	inverted	Online blastn analysis
KC960485.1	pHKU1	Escherichia coli	54373	IncN	tet(A)	AGCAA (TIME-COMP is inversely oriented)	gene encoding a DUF6710-family protein	TIME244	inverted	Online blastn analysis
CP026757.1	Klebsiella aerogenes strain AR_0062 plasmid tig00000053_pilon	Klebsiella aerogenes	54418	IncN	tet(A)	AGCAA (TIME-COMP is inversely oriented)	gene encoding a DUF6710-family protein	TIME244	inverted	Online blastn analysis
CP065458.1	pMagicconchshell_01	Klebsiella pneumoniae	59242	IncN	tet(A)	AGCAA (TIME-COMP is inversely oriented)	gene encoding a DUF6710-family protein	TIME244	inverted	Online blastn analysis
LC846581.1	p2_e1-39	Escherichia coli	48930	IncN	tet(A)	AGCAA (TIME-COMP is inversely oriented)	gene encoding a DUF6710-family protein	TIME244	inverted	Online blastn analysis
CP154347.1	p2-4	Klebsiella pneumoniae	46087	IncN	tet(A)	AGCAA (TIME-COMP is inversely oriented)	gene encoding a DUF6710-family protein	TIME244	inverted	Online blastn analysis
CP056317.1	pRHBSTW-00822_3	Escherichia coli	55918	IncN	tet(A)	AGCAA (TIME-COMP is inversely oriented)	gene encoding a DUF6710-family protein	TIME244	inverted	Online blastn analysis
LC771582.1	pMTY13773_IncN	Escherichia coli	51776	IncN	tet(A)	AGCAA (TIME-COMP is inversely oriented)	gene encoding a DUF6710-family protein	TIME244	inverted	Online blastn analysis
AP040194.1	pNR341	Escherichia coli	51264	IncN	tet(A)	AGCAA (TIME-COMP is inversely oriented)	gene encoding a DUF6710-family protein	TIME244	inverted	Online blastn analysis
CP129707.1	p2018C06-162-106k	Klebsiella pneumoniae	106832	IncFII(pHN7A8), IncR	tet(A)	AGCAA (TIME-COMP is inversely oriented)	gene encoding a DUF6710-family protein	TIME244	inverted	Online blastn analysis
AP026512.1	pMTY13066_IncN	Escherichia coli	58542	IncN	tet(A)	AGCAA (TIME-COMP is inversely oriented)	gene encoding a DUF6710-family protein	TIME244	inverted	Online blastn analysis	A 8.9-kb element without any ARGs is inserted within the TIME-COMP.
LC720959.1	pMTY13770_IncN	Escherichia coli	49758	IncN	tet(A)	AGCAA (TIME-COMP is inversely oriented)	gene encoding a DUF6710-family protein	TIME244	inverted	Online blastn analysis
MK878892.2	pMG333	Escherichia coli	134435	IncN, IncFII	tet(A)	AGCAA (TIME-COMP is inversely oriented)	gene encoding a DUF6710-family protein	TIME244	inverted	Online blastn analysis
CP057318.1	pRHB30-C05_6	Klebsiella pneumoniae	44303	IncN	tet(A)	AGCAA (TIME-COMP is inversely oriented)	gene encoding a DUF6710-family protein	TIME244	inverted	Online blastn analysis
OZ039819.1	Escherichia coli isolate 30345_1#186 genome assembly, plasmid: 2	Escherichia coli	48173	IncN	tet(A)	AGCAA (TIME-COMP is inversely oriented)	gene encoding a DUF6710-family protein	TIME244	inverted	Online blastn analysis
AP018557.1	pMTY14343_IncN	Klebsiella pneumoniae	51787	IncN	tet(A)	AGCAA (TIME-COMP is inversely oriented)	gene encoding a DUF6710-family protein	TIME244	inverted	Online blastn analysis
OZ111534.1	Klebsiella pneumoniae strain Zagreb035 genome assembly, plasmid: 3	Klebsiella pneumoniae	59063	IncN	tet(A)	AGCAA (TIME-COMP is inversely oriented)	gene encoding a DUF6710-family protein	TIME244	inverted	Online blastn analysis	Tn5403 is inserted within the TIME-COMP.
LR736025.1	Klebsiella pneumoniae strain Kp_13930 genome assembly, chromosome: 1	Klebsiella pneumoniae	5576344	IncN, IncR, IncFII(K), IncFII(p14), IncFII(pAR0022), IncFII(pAR0022)	tet(A)	AGCAA (TIME-COMP is inversely oriented)	gene encoding a DUF6710-family protein	TIME244	inverted	Online blastn analysis
AP026509.1	pMTY9868_IncN	Escherichia coli	48260	IncN	tet(A)	AGCAA (TIME-COMP is inversely oriented)	gene encoding a DUF6710-family protein	TIME244	inverted	Online blastn analysis
LC771585.1	pMTY14759_IncN	Escherichia coli	49458	IncN	tet(A)	AGCAA (TIME-COMP is inversely oriented)	gene encoding a DUF6710-family protein	TIME244	inverted	Online blastn analysis
MK878894.2	pMG334	Escherichia coli	59724	IncN	tet(A)	AGCAA (TIME-COMP is inversely oriented)	gene encoding a DUF6710-family protein	TIME244	inverted	Online blastn analysis
AP026506.1	pMTY9812_IncN	Escherichia coli	48249	IncN	tet(A)	AGCAA (TIME-COMP is inversely oriented)	gene encoding a DUF6710-family protein	TIME244	inverted	Online blastn analysis
AP040184.1	pNR363	Escherichia coli	51264	IncN	tet(A)	AGCAA (TIME-COMP is inversely oriented)	gene encoding a DUF6710-family protein	TIME244	inverted	Online blastn analysis
CP154066.1	pKPNB_2011_75461.3	Klebsiella pneumoniae	49136	IncN	tet(A)	AGCAA (TIME-COMP is inversely oriented)	gene encoding a DUF6710-family protein	TIME244	inverted	Online blastn analysis
MN486052.1	pKP14-46-tet(A)	Klebsiella pneumoniae	55780	IncN	tet(A)	AGCAA (TIME-COMP is inversely oriented)	gene encoding a DUF6710-family protein	TIME244	inverted	Online blastn analysis
LC771586.1	pMTY14771_IncN-X1	Escherichia coli	103545	IncN, IncN4, IncX1	tet(A)	AGCAA (TIME-COMP is inversely oriented)	gene encoding a DUF6710-family protein	TIME244	inverted	Online blastn analysis
CP052452.1	pC16KP0065-1	Klebsiella pneumoniae	168415	IncN, IncFIB(pKPHS1)	tet(A)	AGCAA (TIME-COMP is inversely oriented)	gene encoding a DUF6710-family protein	TIME244	inverted	Online blastn analysis
LC771583.1	pMTY14683_IncN	Escherichia coli	51787	IncN	tet(A)	AGCAA (TIME-COMP is inversely oriented)	gene encoding a DUF6710-family protein	TIME244	inverted	Online blastn analysis
CP166187.1	pKP87-1	Escherichia coli	52505	IncN	tet(A)	AGCAA (TIME-COMP is inversely oriented)	gene encoding a DUF6710-family protein	TIME244	inverted	Online blastn analysis
AP026491.1	pMTY9754_IncN	Escherichia coli	48260	IncN	tet(A)	AGCAA (TIME-COMP is inversely oriented)	gene encoding a DUF6710-family protein	TIME244	inverted	Online blastn analysis
AP026481.1	pMTY2809_IncN	Escherichia coli	50698	IncN	tet(A)	AGCAA (TIME-COMP is inversely oriented)	gene encoding a DUF6710-family protein	TIME244	inverted	Online blastn analysis
LT968701.1	Klebsiella pneumoniae genome assembly, plasmid: 15	Klebsiella pneumoniae	53106	IncN	tet(A)	AGCAA (TIME-COMP is inversely oriented)	gene encoding a DUF6710-family protein	TIME244	inverted	Online blastn analysis
CP122584.1	pNCRE-61-54.9	Klebsiella pneumoniae	54892	IncN	tet(A)	AGCAA (TIME-COMP is inversely oriented)	gene encoding a DUF6710-family protein	TIME244	inverted	Online blastn analysis
EU195449.1	pKP96	Klebsiella pneumoniae	67850	IncN	tet(A)	AGCAA (TIME-COMP is inversely oriented)	gene encoding a DUF6710-family protein	TIME244	inverted	Online blastn analysis
AP026478.1	pMTY2798_IncN	Escherichia coli	50585	IncN	tet(A)	AGCAA (TIME-COMP is inversely oriented)	gene encoding a DUF6710-family protein	TIME244	inverted	Online blastn analysis
CP143763.1	pECC-014-2	Enterobacter hormaechei subsp. hoffmannii	62614	IncN	tet(A)	AGCAA (TIME-COMP is inversely oriented)	gene encoding a DUF6710-family protein	TIME244	inverted	Online blastn analysis
AP026474.1	pMTY2330_IncN	Escherichia coli	50698	IncN	tet(A)	AGCAA (TIME-COMP is inversely oriented)	gene encoding a DUF6710-family protein	TIME244	inverted	Online blastn analysis
AP040231.1	pNR379	Escherichia coli	60299	IncN, IncFIA	tet(A)	AGCAA (TIME-COMP is inversely oriented)	gene encoding a DUF6710-family protein	TIME244	inverted	Online blastn analysis
MN480461.1	pKP15-2-53-tet(A)	Klebsiella pneumoniae	175276	IncFII(pHN7A8), IncR	tet(A)	AGCAA (TIME-COMP is inversely oriented)	gene encoding a DUF6710-family protein	TIME244	inverted	Online blastn analysis
AP040213.1	pNR319	Escherichia coli	51264	IncN	tet(A)	AGCAA (TIME-COMP is inversely oriented)	gene encoding a DUF6710-family protein	TIME244	inverted	Online blastn analysis
JN566044.1	pZS50	Escherichia coli	51556	IncN	tet(A)	AGCAA (TIME-COMP is inversely oriented)	gene encoding a DUF6710-family protein	TIME244	inverted	Online blastn analysis
CP018945.1	pEC224_KPC	Escherichia coli	55436	IncN	Δtet(A), blaKPC-2	AGCAA (TIME-COMP is inversely oriented)	gene encoding a DUF6710-family protein	TIME244	inverted	Online blastn analysis	Tn1721 is partially deleted and replaced by a truncated Tn3-like transposon and a truncated Tn4401 transposon.b
NZ_CP147134.1	pKFu015_4	Escherichia coli	6657	Col3M, ColRNAI	qnrD1	AGCTA	intergenic region	IS101	direct	Self-against-self blastn analysis	Previously described TIME-COMP structure
OQ434669	pEkFL23_IncX3	Enterobacter kobei	52732	IncX3	blaKPC-2	ATTCT	intergenic region	IS101	inverted	Online blastn analysis	Tn4401k
OP242301	pLAO96	Escherichia coli	45300	IncX1	qnrS1	TAATA	intergenic region	MITESen1	direct	Online blastn analysis
CP123874	pSC-KP585-2	Klebsiella pneumoniae	44092	IncX1	floR	TAATA	intergenic region	MITESen1	direct	Online blastn analysis
CP143772	pECC-003-1	Enterobacter cloacae	110461	repE(pEh60-7)	qnrD1	TATAT	gene encoding a Tn3-family transposase	MITESen1	direct	Online blastn analysis	The TIME-COMP structure is truncated by IS26.
aTn2 (containing blaTEM-1B) is inserted within the left TIME244, creating DRs of TACTT. The tnpA gene of Tn2 is interruppted by truncated IS26. A transposition unit containing blaCTX-M-206 is inserted within the truncated IS26 element, creating DRs of TAAGA. There are some rearrangements within Tn2.
bThe blaKPC-2 is embedded within an NTEKPC-II-like structure, with a ~30-bp remnant of blaTEM present between ISKpn27 (formally ISKpn8) and blaKPC-2.

## Sheet: Table S2
Table S2. Sequences of MITEs.
MITE	Size (bp)	Sequence (from IRL to IRR)	Basis for the orientation of TIME
TIME244	244	GGGGTCGTCTCAGAATTCGGAAAATAAAGCACGCTAGCGGTTGATCTGTCAGGTTGAAGCCTGAGAGGCCGAGCGCAGATCGTCAGAAAAGGCGAAAAACGATCCTAATCTGACGCAACATAGGTGGGGTGCCTGACGCCCGGTTGAGGCGTACTTCAACTGGACACCATTCCAGAAAGACCAAGCATGGCATGGCCTGCCGCTGTCTTACCGTGCTTTATTTCCCGTTTTCTCTATCGACCCC	This study (arbitrary defined)
IS101	209	GGGGTCTGAAGGCCAATAGAACGAAAACGTACGTTAGTGAAGTAACTGTCTGATATATCGAAACATAATGTACATTGGAAAACGCCATCAAAACGGTGTCTTTTTAATCGAAAATTGGCACTTAACGGACTTTCTTGTCTACTAATCGATTTTTCAGACGATAATTTTCCTCTTACCGTACGTTTTCGTACGGTTGGACCTCAAACCCC	Ishizaki and Ohtsubo (1985) DOI: 10.1007/BF00330747
IMU	288	GGGGTCGCTTCAGAATTCGGAAATTAAAGCACGTTAAGAGATCCGATACCCAGCAACTGCGCGGCTTTGCGCAAGCTGCCAACCCCTAGAAACAGCATTTTCGTGGTTCTCGAAACTCGGCTGTTTCAGCCGTGCAATATGAGAGTGGTTTTCGAGAAAGCAACATGCCATACCAGCACTAGCGCGGATCTGATTCTCATTGAAGCCTCTCAAAAACGATCGTTTGCGAGAAGCTAGACCATGCCAGCGGCTTACCGTACGATTTTTTCCGTTTTCTGAGGTGACCCC	Poirel et al. (2009) DOI: 10.1128/AAC.00033-09a
MITEKpn1	109	GGAAGGTGCGAATAAGTCACCAAACGCAAAAAAACGCCTATGTAAGTGATTGAATTTAATTGACTAAAAGTTTCATTTTCGTTGCGGAGGGTACTTATTCGCACCTTCC	ISFinder (https://isfinder.biotoul.fr/)
MITESen1	256	GGGGTCAGTTTGGATATAGAGAATTATTGTACGGTAAGCCTGTTTTTTGAACAGACTTACCTATGGCAATAGGGTGTACTCCCGCGCTATACGGCATTTTCAGAGGTTTGACCTTAATCGGATAACCTAAATGCGATACTGCAAGAGCGACAACTTAAAAGCGATAGCCACTGACGCAAAATCAACCCCTTACGAACCAAGATTGGTTAAATAATGCGCTTAACGTACAAAAATTTCCGATCTCCAAACTGACCCC	ISFinder (https://isfinder.biotoul.fr/)
aIRL and IRR are swapped between Figure 2 and Figure 3 in Poirel et al. We followed the orientation in Figure 3, which shows the IRL and IRR sequences.

## Sheet: Table S3
Table S3. RefSeq Enterobacteriaceae genomes carrying TIMEs.
Assembly accession no.	Organism	Replicon accession no.	Replicon type	TIME	Copy number of TIME
GCF_001890365.1	Escherichia coli	NZ_CP018207.1	Plasmid	TIME244	2
GCF_002011945.1	Escherichia coli	NZ_CP018945.1	Plasmid	TIME244	2
GCF_002012145.1	Escherichia coli	NZ_CP019006.1	Plasmid	TIME244	1
GCF_002012225.1	Escherichia coli	NZ_CP019026.1	Plasmid	TIME244	1
GCF_002257765.2	Klebsiella pneumoniae	NZ_CP036363.1	Plasmid	TIME244	1
GCF_002811325.3	Klebsiella pneumoniae	NZ_CP028579.2	Plasmid	TIME244	1
GCF_002948835.2	Klebsiella aerogenes	NZ_CP026757.1	Plasmid	TIME244	2
GCF_002949255.1	Shigella flexneri	NZ_CP026764.1	Plasmid	TIME244	2
GCF_003020825.1	Klebsiella quasipneumoniae	NZ_CP023480.1	Plasmid	TIME244	2
GCF_003038035.2	Klebsiella pneumoniae	NZ_CP046958.1	Plasmid	TIME244	1
GCF_003038135.2	Klebsiella pneumoniae	NZ_CP043354.1	Plasmid	TIME244	1
GCF_003399795.2	Escherichia coli	NZ_CP042974.1	Plasmid	TIME244	2
GCF_003399885.2	Escherichia coli	NZ_CP042900.1	Plasmid	TIME244	2
GCF_003399895.2	Escherichia coli	NZ_CP042902.1	Plasmid	TIME244	2
GCF_003429625.1	Klebsiella variicola	NZ_CP023981.1	Plasmid	TIME244	2
GCF_003925915.1	Phytobacter sp.	NZ_AP018758.1	Plasmid	TIME244	2
GCF_004322795.1	Klebsiella pneumoniae	NZ_CP036368.1	Plasmid	TIME244	1
GCF_008364725.2	Citrobacter portucalensis	NZ_CP126613.1	Plasmid	TIME244	2
GCF_008727275.1	Shigella flexneri	NZ_CP044159.1	Plasmid	TIME244	3
GCF_008931545.1	Enterobacter kobei	NZ_CP042581.1	Plasmid	TIME244	1
GCF_009002435.1	Klebsiella quasipneumoniae	NZ_AP019690.1	Plasmid	TIME244	1
		NZ_AP019691.1	Plasmid	TIME244	1
GCF_013826045.1	Klebsiella pneumoniae	NZ_CP057318.1	Plasmid	TIME244	2
GCF_013895695.1	Klebsiella pneumoniae	NZ_CP057724.1	Plasmid	TIME244	2
GCF_014169475.1	Escherichia coli	NZ_AP022178.1	Plasmid	TIME244	2
GCF_014170935.1	Klebsiella pneumoniae	NZ_AP022081.1	Plasmid	TIME244	2
		NZ_AP022079.1	Plasmid	TIME244	1
		NZ_AP022083.1	Plasmid	TIME244	1
GCF_015238615.1	Enterobacter hormaechei	NZ_CP047969.1	Plasmid	TIME244	1
GCF_015910285.1	Enterobacter hormaechei	NZ_CP047746.1	Plasmid	TIME244	1
		NZ_CP047747.1	Plasmid	TIME244	1
		NZ_CP047748.1	Plasmid	TIME244	1
GCF_015910325.1	Enterobacter hormaechei	NZ_CP048699.1	Plasmid	TIME244	2
		NZ_CP048701.1	Plasmid	TIME244	1
GCF_015910345.1	Enterobacter hormaechei	NZ_CP049024.1	Plasmid	TIME244	2
		NZ_CP049026.1	Plasmid	TIME244	1
GCF_015910365.1	Enterobacter hormaechei	NZ_CP047762.1	Plasmid	TIME244	1
GCF_015992285.1	Klebsiella pneumoniae	NZ_CP065458.1	Plasmid	TIME244	2
GCF_015992305.1	Klebsiella pneumoniae	NZ_CP065461.1	Plasmid	TIME244	1
GCF_015992325.1	Klebsiella pneumoniae	NZ_CP065466.1	Plasmid	TIME244	1
GCF_019443565.1	Klebsiella pneumoniae	NZ_CP080347.1	Plasmid	TIME244	1
GCF_021899575.1	Klebsiella pneumoniae	NZ_CP091586.1	Plasmid	TIME244	4
GCF_022023895.1	Enterobacter hormaechei	NZ_CP066097.1	Plasmid	TIME244	2
		NZ_CP066099.1	Plasmid	TIME244	1
GCF_022559765.1	Klebsiella pneumoniae	NZ_CP088124.1	Plasmid	TIME244	1
GCF_022559785.1	Klebsiella pneumoniae	NZ_CP088129.1	Plasmid	TIME244	1
GCF_022846575.1	Escherichia coli	NZ_AP025660.1	Plasmid	TIME244	1
GCF_022921135.1	Klebsiella pneumoniae	NZ_CP095123.1	Plasmid	TIME244	2
GCF_023170005.1	Escherichia coli	NZ_AP025665.1	Plasmid	TIME244	1
GCF_024329775.2	Escherichia coli	NZ_CP116914.1	Plasmid	TIME244	2
GCF_024330025.2	Escherichia coli	NZ_CP116911.1	Plasmid	TIME244	2
GCF_024331425.2	Escherichia coli	NZ_CP116930.1	Plasmid	TIME244	2
GCF_024662035.1	Citrobacter youngae	NZ_CP102507.1	Plasmid	TIME244	1
GCF_024700745.2	Escherichia coli	NZ_CP117009.1	Plasmid	TIME244	2
GCF_025997695.1	Klebsiella pneumoniae subsp. pneumoniae	NZ_AP026527.1	Plasmid	TIME244	2
GCF_027595545.1	Klebsiella michiganensis	NZ_CP074450.1	Plasmid	TIME244	1
GCF_029853875.1	Klebsiella pneumoniae	NZ_CP122584.1	Plasmid	TIME244	2
GCF_030061665.1	Klebsiella pneumoniae	NZ_CP093467.1	Plasmid	TIME244	1
GCF_030061775.1	Klebsiella pneumoniae	NZ_CP093487.1	Plasmid	TIME244	1
GCF_030061815.1	Klebsiella pneumoniae	NZ_CP093499.1	Plasmid	TIME244	1
GCF_030169265.1	Klebsiella pneumoniae	NZ_CP104607.1	Plasmid	TIME244	1
GCF_030389165.1	Escherichia coli	NZ_CP128876.1	Plasmid	TIME244	2
GCF_030389215.1	Escherichia coli	NZ_CP128882.1	Plasmid	TIME244	2
GCF_030389235.1	Escherichia coli	NZ_CP128890.1	Plasmid	TIME244	2
GCF_030389275.1	Escherichia coli	NZ_CP128909.1	Plasmid	TIME244	2
GCF_030389295.1	Escherichia coli	NZ_CP128915.1	Plasmid	TIME244	2
GCF_030389315.1	Escherichia coli	NZ_CP128918.1	Plasmid	TIME244	2
GCF_030389595.1	Escherichia coli	NZ_CP128921.1	Plasmid	TIME244	2
GCF_030389655.1	Escherichia coli	NZ_CP128925.1	Plasmid	TIME244	2
GCF_030389695.1	Escherichia coli	NZ_CP128929.1	Plasmid	TIME244	2
GCF_030389715.1	Escherichia coli	NZ_CP128935.1	Plasmid	TIME244	2
GCF_030389735.1	Escherichia coli	NZ_CP128943.1	Plasmid	TIME244	2
GCF_030389755.1	Escherichia coli	NZ_CP128948.1	Plasmid	TIME244	2
GCF_030389775.1	Escherichia coli	NZ_CP128954.1	Plasmid	TIME244	2
GCF_030389835.1	Escherichia coli	NZ_CP128961.1	Plasmid	TIME244	2
GCF_030389855.1	Escherichia coli	NZ_CP128967.1	Plasmid	TIME244	2
GCF_030389925.1	Escherichia coli	NZ_CP128974.1	Plasmid	TIME244	2
GCF_030389945.1	Escherichia coli	NZ_CP128982.1	Plasmid	TIME244	2
GCF_030489805.1	Klebsiella pneumoniae	NZ_CP129707.1	Plasmid	TIME244	2
GCF_030489925.1	Klebsiella pneumoniae	NZ_CP129713.1	Plasmid	TIME244	2
GCF_030490425.1	Klebsiella pneumoniae	NZ_CP129792.1	Plasmid	TIME244	1
GCF_030490575.1	Klebsiella pneumoniae	NZ_CP129802.1	Plasmid	TIME244	1
GCF_031036315.1	Salmonella enterica subsp. enterica	NZ_CP065124.1	Plasmid	TIME244	2
GCF_032253935.1	Klebsiella pneumoniae	NZ_CP135187.1	Plasmid	TIME244	1
GCF_032352615.1	Enterobacter cloacae	NZ_CP135501.1	Plasmid	TIME244	2
GCF_034564955.1	Klebsiella pneumoniae	NZ_CP140762.1	Plasmid	TIME244	1
GCF_036287785.1	Klebsiella pneumoniae	NZ_CP142974.1	Plasmid	TIME244	2
GCF_037549885.1	Escherichia coli	NZ_CP148376.1	Plasmid	TIME244	2
GCF_038396695.1	Escherichia coli	NZ_CP147033.1	Plasmid	TIME244	1
GCF_039545785.1	Klebsiella pneumoniae	NZ_CP154347.1	Plasmid	TIME244	2
GCF_040745645.1	Escherichia coli	NZ_CP160469.1	Plasmid	TIME244	2
GCF_040784905.1	Escherichia coli	NZ_CP160644.1	Plasmid	TIME244	2
GCF_041004345.1	Citrobacter freundii	NZ_CP163082.1	Plasmid	TIME244	1
GCF_041200235.1	Klebsiella pneumoniae	NZ_CP165750.1	Plasmid	TIME244	1
GCF_041228375.1	Escherichia coli	NZ_CP166187.1	Plasmid	TIME244	2
GCF_041344895.2	Klebsiella pneumoniae	NZ_CP166752.1	Plasmid	TIME244	1
GCF_043974645.1	Enterobacter hormaechei subsp. hoffmannii	NZ_CP143763.1	Plasmid	TIME244	2
GCF_048568405.1	Enterobacter intestinihominis	NZ_CP183774.1	Plasmid	TIME244	2
GCF_048572775.1	Enterobacter hormaechei	NZ_CP183858.1	Plasmid	TIME244	2
GCF_048572795.1	Enterobacter hormaechei	NZ_CP183864.1	Plasmid	TIME244	2
GCF_048585535.1	Escherichia coli	NZ_CP184004.1	Plasmid	TIME244	1
GCF_048690765.1	Klebsiella pneumoniae	NZ_CP127933.1	Plasmid	TIME244	1
GCF_049152175.1	Citrobacter werkmanii	NZ_CP144505.1	Plasmid	TIME244	1
GCF_049668135.1	Enterobacter hormaechei	NZ_CP187185.1	Plasmid	TIME244	2
GCF_050177625.1	Citrobacter farmeri	NZ_CP181749.1	Plasmid	TIME244	1
GCF_050425265.1	Klebsiella pneumoniae	NZ_CP191322.1	Plasmid	TIME244	2
GCF_050425875.1	Klebsiella pneumoniae	NZ_CP191328.1	Plasmid	TIME244	2
GCF_051351685.1	Escherichia coli	NZ_CP195610.1	Plasmid	TIME244	2
GCF_051618695.1	Escherichia coli	NZ_CP196310.1	Plasmid	TIME244	2
GCF_051618705.1	Escherichia coli	NZ_CP196314.1	Plasmid	TIME244	2
GCF_052073625.1	Enterobacter hormaechei	NZ_JBQHIL010000003.1	Plasmid	TIME244	2
GCF_900520335.1	Citrobacter freundii	NZ_LS992177.1	Plasmid	TIME244	2
GCF_904711305.1	Escherichia coli	NZ_LR882051.1	Plasmid	TIME244	2
GCF_905219065.2	Citrobacter freundii	NZ_OW849082.1	Chromosome	TIME244	1
		NZ_OW849085.1	Plasmid	TIME244	1
GCF_905331345.2	Klebsiella quasipneumoniae	NZ_OW968433.1	Plasmid	TIME244	2
GCF_964046665.1	Escherichia coli	NZ_OZ039819.1	Plasmid	TIME244	2
GCF_964198995.1	Klebsiella pneumoniae	NZ_OZ111534.1	Plasmid	TIME244	2
GCF_000695935.1	Klebsiella pneumoniae subsp. Pneumoniae	NZ_CP007733.1	Plasmid	IS101	1
GCF_000807405.2	Enterobacter hormaechei subsp. xiangfangensis	NZ_CP012166.1	Plasmid	IS101	1
GCF_001022115.1	Klebsiella oxytoca	NZ_CP011614.1	Plasmid	IS101	1
GCF_001022135.1	Phytobacter ursingii	NZ_CP011599.1	Plasmid	IS101	1
GCF_001022155.1	Citrobacter freundii	NZ_CP011606.1	Plasmid	IS101	1
		NZ_CP011609.1	Plasmid	IS101	1
GCF_001022275.1	Citrobacter freundii	NZ_CP011656.1	Plasmid	IS101	1
GCF_001022295.1	Klebsiella oxytoca	NZ_CP011593.1	Plasmid	IS101	1
GCF_001596075.2	Klebsiella quasipneumoniae	NZ_CP014698.2	Plasmid	IS101	1
GCF_001620135.2	Salmonella enterica subsp. enterica	NZ_CP014660.1	Plasmid	IS101	1
GCF_001870165.1	Klebsiella pneumoniae	NZ_CP017936.1	Plasmid	IS101	1
GCF_001870185.1	Klebsiella oxytoca	NZ_CP017932.1	Plasmid	IS101	1
GCF_001908515.1	Klebsiella pneumoniae	NZ_CP018669.1	Plasmid	IS101	1
GCF_002192315.1	Klebsiella pneumoniae	NZ_CP021742.1	Plasmid	IS101	1
GCF_002269255.1	Klebsiella quasivariicola	NZ_CP022826.1	Plasmid	IS101	1
GCF_002934585.1	Citrobacter sp.	NZ_CP026210.1	Plasmid	IS101	1
GCF_002935085.1	Klebsiella pneumoniae	NZ_CP026395.1	Plasmid	IS101	1
GCF_002953295.1	Klebsiella quasipneumoniae	NZ_CP014072.1	Plasmid	IS101	1
GCF_003074015.1	Klebsiella pneumoniae	NZ_CP029138.1	Plasmid	IS101	1
GCF_003181175.1	Klebsiella quasipneumoniae subsp. similipneumoniae	NZ_CP029599.1	Plasmid	IS101	1
GCF_003408555.1	Enterobacter hormaechei	NZ_CP031566.1	Plasmid	IS101	1
GCF_003571525.1	Klebsiella pneumoniae	NZ_CP032170.1	Plasmid	IS101	1
GCF_004344985.1	Citrobacter freundii	NZ_CP037737.1	Plasmid	IS101	1
GCF_013736875.1	Klebsiella sp.	NZ_CP056487.1	Plasmid	IS101	1
GCF_013738635.1	Citrobacter freundii	NZ_CP056339.1	Plasmid	IS101	1
GCF_013745755.1	Citrobacter freundii	NZ_CP056335.1	Plasmid	IS101	1
GCF_014169515.1	Klebsiella sp.	NZ_AP022193.1	Plasmid	IS101	2
GCF_014169535.1	Klebsiella sp.	NZ_AP022199.1	Plasmid	IS101	2
GCF_014169555.1	Klebsiella sp.	NZ_AP022205.1	Plasmid	IS101	2
GCF_014596785.2	Klebsiella sp.	NZ_CP115022.1	Plasmid	IS101	1
GCF_016454225.1	Salmonella enterica subsp. enterica	NZ_CP051355.1	Plasmid	IS101	1
GCF_019969485.1	Escherichia coli	NZ_CP081679.1	Plasmid	IS101	1
GCF_019969505.1	Escherichia coli	NZ_CP081769.1	Plasmid	IS101	1
GCF_019969525.1	Escherichia coli	NZ_CP081686.1	Plasmid	IS101	1
GCF_019969545.1	Escherichia coli	NZ_CP081776.1	Plasmid	IS101	1
GCF_019969565.1	Escherichia coli	NZ_CP081692.1	Plasmid	IS101	1
GCF_019969585.1	Escherichia coli	NZ_CP081784.1	Plasmid	IS101	1
GCF_021228875.1	Citrobacter portucalensis	NZ_CP089316.1	Chromosome	IS101	1
GCF_024917755.1	Klebsiella pneumoniae	NZ_CP103502.1	Plasmid	IS101	1
GCF_024918735.1	Klebsiella oxytoca	NZ_CP103692.1	Plasmid	IS101	1
GCF_025349945.1	Raoultella ornithinolytica	NZ_CP104456.1	Plasmid	IS101	1
GCF_026069065.1	Klebsiella variicola	NZ_CP114357.1	Plasmid	IS101	1
GCF_027886525.1	Enterobacter hormaechei	NZ_CP115691.1	Plasmid	IS101	1
GCF_038396395.1	Escherichia coli	NZ_CP147134.1	Plasmid	IS101	2
GCF_047782535.1	Escherichia coli	NZ_CP172872.1	Plasmid	IS101	1
GCF_928371855.1	Klebsiella quasipneumoniae	NZ_OV753637.1	Plasmid	IS101	1
GCF_928375135.1	Klebsiella pneumoniae	NZ_OV753989.1	Plasmid	IS101	1
GCF_928375965.1	Klebsiella pneumoniae	NZ_OV754012.1	Plasmid	IS101	1
GCF_928376025.1	Klebsiella pneumoniae	NZ_OV753994.1	Plasmid	IS101	1
GCF_928376045.1	Klebsiella quasipneumoniae	NZ_OV754000.1	Plasmid	IS101	1
GCF_000276705.2	Klebsiella michiganensis	NC_021501.1	Plasmid	MITESen1	3
GCF_000724525.1	Klebsiella michiganensis	NZ_CP008843.1	Plasmid	MITESen1	1
GCF_000783755.2	Citrobacter freundii	NZ_CP026057.1	Plasmid	MITESen1	1
GCF_001022095.1	Enterobacter asburiae	NZ_CP011588.1	Plasmid	MITESen1	1
GCF_001022135.1	Phytobacter ursingii	NZ_CP011600.1	Plasmid	MITESen1	1
GCF_001611095.1	Klebsiella pneumoniae subsp. pneumoniae	NZ_CP012744.1	Chromosome	MITESen1	1
GCF_001900985.1	Escherichia coli	NZ_CP010237.1	Chromosome	MITESen1	1
GCF_001902355.1	Klebsiella pneumoniae	NZ_CP018366.1	Plasmid	MITESen1	3
GCF_001969425.1	Salmonella enterica subsp. enterica	NZ_CP016838.1	Plasmid	MITESen1	1
GCF_002012125.1	Escherichia coli	NZ_CP019003.1	Plasmid	MITESen1	1
GCF_002164975.2	Escherichia coli	NZ_CP034954.1	Plasmid	MITESen1	1
GCF_002180255.1	Klebsiella pneumoniae	NZ_CP021699.1	Plasmid	MITESen1	2
GCF_002202255.1	Klebsiella pneumoniae	NZ_CP021953.1	Plasmid	MITESen1	1
GCF_002211725.1	Escherichia coli	NZ_CP022158.1	Plasmid	MITESen1	1
GCF_002216835.1	Klebsiella michiganensis	NZ_CP022350.1	Plasmid	MITESen1	3
GCF_002258055.3	Klebsiella pneumoniae	NZ_CP028803.2	Plasmid	MITESen1	1
GCF_002290285.1	Klebsiella michiganensis	NZ_CP023187.1	Plasmid	MITESen1	3
GCF_002591075.1	Klebsiella pneumoniae	NZ_CP023914.1	Plasmid	MITESen1	3
		NZ_CP023918.1	Plasmid	MITESen1	1
GCF_002852325.2	Klebsiella pneumoniae subsp. pneumoniae	NZ_CP043589.1	Plasmid	MITESen1	2
GCF_002903105.1	Escherichia coli	NZ_CP026204.1	Plasmid	MITESen1	1
GCF_002903215.1	Citrobacter freundii complex	NZ_CP026236.1	Plasmid	MITESen1	1
		NZ_CP026237.1	Plasmid	MITESen1	1
GCF_002934895.1	Escherichia coli	NZ_CP026400.1	Plasmid	MITESen1	1
GCF_002935105.1	Leclercia sp.	NZ_CP026388.1	Plasmid	MITESen1	1
GCF_003204265.1	Citrobacter sp.	NZ_CP029731.1	Plasmid	MITESen1	2
		NZ_CP029729.1	Plasmid	MITESen1	1
GCF_003516105.2	Cronobacter sakazakii	NZ_CP049262.1	Plasmid	MITESen1	1
GCF_003711005.1	Escherichia coli	NZ_CP033379.1	Plasmid	MITESen1	1
GCF_003711045.1	Escherichia coli	NZ_CP033397.1	Plasmid	MITESen1	1
GCF_003812145.1	Enterobacter roggenkampii	NZ_CP033797.1	Plasmid	MITESen1	1
GCF_003812845.1	Klebsiella sp.	NZ_CP033823.1	Plasmid	MITESen1	1
GCF_003925915.1	Phytobacter sp.	NZ_AP018757.1	Plasmid	MITESen1	1
GCF_003999795.1	Escherichia coli	NZ_CP034742.1	Plasmid	MITESen1	1
		NZ_CP034743.1	Plasmid	MITESen1	1
GCF_004014895.1	Klebsiella variicola	NZ_CP032355.1	Plasmid	MITESen1	1
GCF_004141975.1	Klebsiella pneumoniae subsp. pneumoniae	NZ_CP035537.1	Plasmid	MITESen1	3
GCF_004344985.1	Citrobacter freundii	NZ_CP037738.1	Plasmid	MITESen1	1
GCF_004405205.2	Escherichia coli	NZ_CP042340.1	Plasmid	MITESen1	1
GCF_005885775.1	Klebsiella pneumoniae subsp. pneumoniae	NZ_CP040598.1	Plasmid	MITESen1	3
GCF_006171285.1	Leclercia adecarboxylata	NZ_CP040892.1	Plasmid	MITESen1	1
GCF_007106885.1	Klebsiella michiganensis	NZ_CP041514.1	Plasmid	MITESen1	1
GCF_008693405.1	Klebsiella pneumoniae	NZ_CP044035.1	Plasmid	MITESen1	3
GCF_008693565.1	Klebsiella michiganensis	NZ_CP044111.1	Plasmid	MITESen1	1
GCF_008823185.1	Escherichia coli	NZ_CP042590.1	Plasmid	MITESen1	1
GCF_008931605.1	Klebsiella michiganensis	NZ_CP042547.1	Plasmid	MITESen1	1
GCF_009497735.1	Klebsiella pneumoniae	NZ_CP026020.1	Plasmid	MITESen1	1
GCF_009497755.1	Klebsiella pneumoniae	NZ_CP026025.1	Plasmid	MITESen1	1
GCF_009834325.1	Enterobacter hormaechei subsp. hoffmannii	NZ_CP034756.1	Plasmid	MITESen1	3
GCF_009930855.1	Klebsiella michiganensis	NZ_CP024642.1	Plasmid	MITESen1	1
GCF_009931035.1	Klebsiella pneumoniae	NZ_CP030305.1	Plasmid	MITESen1	3
GCF_010365425.1	Escherichia coli	NZ_CP048334.1	Plasmid	MITESen1	1
GCF_012584495.1	Escherichia sp.	NZ_CP051432.1	Plasmid	MITESen1	1
GCF_013376575.1	Escherichia coli	NZ_CP049968.1	Plasmid	MITESen1	1
GCF_013590775.1	Klebsiella grimontii	NZ_CP055413.1	Plasmid	MITESen1	1
GCF_013612875.1	Citrobacter freundii	NZ_CP055540.1	Plasmid	MITESen1	1
GCF_013629675.1	Enterobacter hormaechei	NZ_CP058177.1	Plasmid	MITESen1	1
GCF_013635015.1	Klebsiella grimontii	NZ_CP058182.1	Plasmid	MITESen1	1
GCF_013635755.1	Enterobacter roggenkampii	NZ_CP058197.1	Plasmid	MITESen1	1
GCF_013725995.1	Enterobacter roggenkampii	NZ_CP056131.1	Plasmid	MITESen1	1
GCF_013728935.1	Enterobacter roggenkampii	NZ_CP056149.1	Plasmid	MITESen1	1
GCF_013733095.1	Citrobacter sp.	NZ_CP056342.1	Plasmid	MITESen1	1
GCF_013735895.1	Klebsiella pneumoniae	NZ_CP056427.1	Plasmid	MITESen1	1
GCF_013736155.1	Klebsiella pneumoniae	NZ_CP056437.1	Plasmid	MITESen1	1
GCF_013739595.1	Enterobacter hormaechei	NZ_CP056664.1	Plasmid	MITESen1	1
GCF_013743055.1	Citrobacter freundii	NZ_CP056639.1	Plasmid	MITESen1	1
GCF_013745755.1	Citrobacter freundii	NZ_CP056335.1	Plasmid	MITESen1	1
GCF_013784425.1	Enterobacter asburiae	NZ_CP056716.1	Chromosome	MITESen1	1
GCF_013813205.1	Escherichia fergusonii	NZ_CP057097.1	Plasmid	MITESen1	2
GCF_014075335.1	Escherichia coli	NZ_CP050050.1	Plasmid	MITESen1	1
GCF_014170655.1	Klebsiella quasipneumoniae	NZ_AP021957.1	Plasmid	MITESen1	1
GCF_014490845.1	Enterobacter roggenkampii	NZ_CP060738.1	Plasmid	MITESen1	1
GCF_014596815.2	Citrobacter sp.	NZ_CP115025.1	Plasmid	MITESen1	1
GCF_014679325.1	Escherichia coli	NZ_AP023430.1	Plasmid	MITESen1	1
GCF_014770895.1	Escherichia coli	NZ_CP061755.1	Plasmid	MITESen1	1
GCF_015099135.1	Kluyvera ascorbata	NZ_AP022667.1	Plasmid	MITESen1	1
GCF_015278095.1	Klebsiella pneumoniae	NZ_CP063883.1	Plasmid	MITESen1	1
GCF_015535675.1	Enterobacter hormaechei subsp. steigerwaltii	NZ_CP063226.1	Plasmid	MITESen1	1
GCF_015571975.1	Raoultella terrigena	NZ_CP062917.1	Plasmid	MITESen1	1
GCF_015774895.1	Klebsiella pneumoniae	NZ_CP065342.1	Plasmid	MITESen1	2
GCF_015775275.1	Klebsiella pneumoniae	NZ_CP065352.1	Plasmid	MITESen1	2
GCF_015910325.1	Enterobacter hormaechei	NZ_CP048700.1	Plasmid	MITESen1	1
GCF_015910345.1	Enterobacter hormaechei	NZ_CP049025.1	Plasmid	MITESen1	1
GCF_016925315.1	Klebsiella pneumoniae	NZ_CP070438.1	Plasmid	MITESen1	1
GCF_016942535.1	Escherichia coli	NZ_CP063352.1	Plasmid	MITESen1	2
GCF_016944695.1	Escherichia coli	NZ_CP063501.1	Plasmid	MITESen1	1
GCF_017088485.1	Escherichia coli	NZ_CP070934.1	Plasmid	MITESen1	1
GCF_017161135.1	Klebsiella pneumoniae	NZ_CP046651.1	Plasmid	MITESen1	1
GCF_017348855.1	Klebsiella michiganensis	NZ_CP071398.1	Plasmid	MITESen1	1
GCF_017903455.1	Escherichia coli	NZ_CP072805.1	Plasmid	MITESen1	1
GCF_018279585.1	Escherichia coli	NZ_CP034659.1	Plasmid	MITESen1	1
GCF_018415995.1	Escherichia coli	NZ_CP075065.1	Plasmid	MITESen1	1
GCF_018771545.1	Escherichia coli	NZ_CP076320.1	Plasmid	MITESen1	1
GCF_019048185.1	Lelliottia amnigena	NZ_CP077334.1	Plasmid	MITESen1	1
GCF_019803045.1	Citrobacter farmeri	NZ_CP081318.1	Plasmid	MITESen1	1
GCF_019856295.1	Raoultella planticola	NZ_CP082170.1	Plasmid	MITESen1	3
		NZ_CP082172.1	Plasmid	MITESen1	1
GCF_019968885.1	Raoultella planticola	NZ_CP074184.1	Plasmid	MITESen1	1
GCF_019969485.1	Escherichia coli	NZ_CP081678.1	Plasmid	MITESen1	1
GCF_019969505.1	Escherichia coli	NZ_CP081768.1	Plasmid	MITESen1	1
GCF_019969525.1	Escherichia coli	NZ_CP081685.1	Plasmid	MITESen1	1
GCF_019969545.1	Escherichia coli	NZ_CP081775.1	Plasmid	MITESen1	1
GCF_019969565.1	Escherichia coli	NZ_CP081691.1	Plasmid	MITESen1	1
GCF_019969585.1	Escherichia coli	NZ_CP081783.1	Plasmid	MITESen1	1
GCF_019971015.1	Escherichia coli	NZ_CP081714.1	Plasmid	MITESen1	1
GCF_019971035.1	Escherichia coli	NZ_CP081720.1	Plasmid	MITESen1	1
GCF_019971055.1	Escherichia coli	NZ_CP081725.1	Plasmid	MITESen1	1
GCF_019971075.1	Escherichia coli	NZ_CP081743.1	Plasmid	MITESen1	1
GCF_019971115.1	Escherichia coli	NZ_CP081763.1	Plasmid	MITESen1	1
GCF_019973635.1	Raoultella ornithinolytica	NZ_AP025010.1	Plasmid	MITESen1	1
GCF_020149875.1	Klebsiella pneumoniae	NZ_CP083779.1	Plasmid	MITESen1	1
GCF_020271725.1	Citrobacter werkmanii	NZ_CP084292.1	Plasmid	MITESen1	1
GCF_020525965.1	Klebsiella pneumoniae	NZ_CP084836.1	Plasmid	MITESen1	1
GCF_020695625.1	Klebsiella michiganensis	NZ_CP085765.1	Plasmid	MITESen1	1
GCF_020990425.1	Leclercia adecarboxylata	NZ_CP087283.1	Plasmid	MITESen1	1
GCF_021228695.1	Klebsiella michiganensis	NZ_CP089396.1	Plasmid	MITESen1	1
GCF_021390015.1	Klebsiella pneumoniae	NZ_CP089988.1	Plasmid	MITESen1	1
GCF_021496525.1	Raoultella ornithinolytica	NZ_CP054272.1	Plasmid	MITESen1	1
GCF_021654695.1	Phytobacter diazotrophicus	NZ_AP025335.1	Plasmid	MITESen1	1
GCF_021725435.1	Enterobacter sp. JH25	NZ_CP091321.1	Plasmid	MITESen1	3
GCF_021869625.1	Enterobacter cloacae complex	NZ_CP091499.1	Plasmid	MITESen1	2
GCF_021869665.1	Enterobacter cloacae complex	NZ_CP091491.1	Plasmid	MITESen1	2
GCF_022023895.1	Enterobacter hormaechei	NZ_CP066098.1	Plasmid	MITESen1	1
GCF_022343265.1	Klebsiella michiganensis	NZ_CP084544.1	Plasmid	MITESen1	3
GCF_022354585.1	Shigella flexneri	NZ_CP055094.1	Plasmid	MITESen1	1
GCF_022559025.1	Escherichia coli	NZ_CP043290.1	Plasmid	MITESen1	1
GCF_022559805.1	Escherichia coli	NZ_CP088132.1	Plasmid	MITESen1	1
GCF_022699325.1	Klebsiella pneumoniae	NZ_CP093857.1	Plasmid	MITESen1	3
		NZ_CP093856.1	Chromosome	MITESen1	1
GCF_023023265.1	Enterobacter asburiae	NZ_CP083837.1	Plasmid	MITESen1	1
GCF_023205055.1	Klebsiella quasipneumoniae	NZ_CP096268.1	Plasmid	MITESen1	1
GCF_023516035.1	Escherichia coli	NZ_CP080064.1	Plasmid	MITESen1	1
GCF_023516095.1	Escherichia coli	NZ_CP080078.1	Plasmid	MITESen1	2
GCF_024331375.2	Escherichia coli	NZ_CP116997.1	Plasmid	MITESen1	1
GCF_024499155.1	Escherichia coli	NZ_CP075743.1	Plasmid	MITESen1	1
GCF_024585645.1	Escherichia coli	NZ_CP073980.1	Plasmid	MITESen1	1
GCF_024585805.1	Escherichia coli	NZ_CP074011.1	Plasmid	MITESen1	2
		NZ_CP074010.1	Plasmid	MITESen1	1
GCF_024585945.1	Escherichia coli	NZ_CP074046.1	Plasmid	MITESen1	1
GCF_024662035.1	Citrobacter youngae	NZ_CP102502.1	Plasmid	MITESen1	2
		NZ_CP102505.1	Plasmid	MITESen1	1
GCF_024700875.2	Escherichia coli	NZ_CP116990.1	Plasmid	MITESen1	1
GCF_024917235.1	Escherichia coli	NZ_CP103573.1	Plasmid	MITESen1	1
GCF_024917355.1	Escherichia coli	NZ_CP103598.1	Plasmid	MITESen1	1
GCF_024917555.1	Klebsiella pneumoniae	NZ_CP103637.1	Plasmid	MITESen1	1
GCF_024917775.1	Enterobacter hormaechei	NZ_CP103495.1	Plasmid	MITESen1	1
GCF_024917935.1	Klebsiella pneumoniae	NZ_CP103702.1	Plasmid	MITESen1	1
GCF_024917955.1	Escherichia coli	NZ_CP103517.1	Plasmid	MITESen1	1
GCF_024918295.1	Escherichia coli	NZ_CP103649.1	Plasmid	MITESen1	1
GCF_024918795.1	Enterobacter hormaechei	NZ_CP103723.1	Plasmid	MITESen1	1
GCF_025946965.1	Klebsiella pneumoniae	NZ_CP109986.1	Plasmid	MITESen1	2
GCF_026240835.1	Citrobacter freundii	NZ_CP110896.1	Plasmid	MITESen1	1
GCF_026689355.1	Escherichia coli	NZ_CP113492.1	Plasmid	MITESen1	1
GCF_027595625.1	Klebsiella pneumoniae	NZ_CP074530.1	Plasmid	MITESen1	3
GCF_028220555.1	Klebsiella pneumoniae	NZ_CP107354.1	Plasmid	MITESen1	1
GCF_029011945.1	Escherichia coli	NZ_CP090215.1	Plasmid	MITESen1	1
GCF_029026925.1	Escherichia coli	NZ_CP090573.1	Plasmid	MITESen1	1
GCF_029719185.1	Citrobacter portucalensis	NZ_CP099369.1	Plasmid	MITESen1	1
GCF_029719205.1	Citrobacter portucalensis	NZ_CP099372.1	Plasmid	MITESen1	1
GCF_029814845.1	Klebsiella pneumoniae	NZ_CP122391.1	Plasmid	MITESen1	1
GCF_029834565.1	Enterobacter ludwigii	NZ_CP122444.1	Plasmid	MITESen1	1
GCF_029867025.1	Klebsiella pneumoniae	NZ_CP123433.1	Plasmid	MITESen1	1
GCF_029909755.1	Klebsiella pneumoniae	NZ_CP123874.1	Plasmid	MITESen1	2
GCF_030061645.1	Klebsiella pneumoniae	NZ_CP093459.1	Plasmid	MITESen1	1
GCF_030061815.1	Klebsiella pneumoniae	NZ_CP093497.1	Plasmid	MITESen1	1
GCF_030122475.1	Citrobacter freundii	NZ_CP119049.1	Plasmid	MITESen1	2
GCF_030179805.1	Enterobacter asburiae	NZ_CP109691.1	Plasmid	MITESen1	1
GCF_030296295.1	Escherichia coli	NZ_AP027441.1	Plasmid	MITESen1	1
GCF_030296955.1	Phytobacter diazotrophicus	NZ_AP028042.1	Plasmid	MITESen1	1
GCF_030296975.1	Phytobacter diazotrophicus	NZ_AP028049.1	Plasmid	MITESen1	1
GCF_030296995.1	Phytobacter diazotrophicus	NZ_AP028051.1	Plasmid	MITESen1	1
GCF_030389775.1	Escherichia coli	NZ_CP128955.1	Plasmid	MITESen1	1
GCF_030490675.1	Klebsiella pneumoniae	NZ_CP129859.1	Plasmid	MITESen1	1
GCF_030996485.1	Escherichia coli	NZ_CP115360.1	Plasmid	MITESen1	1
GCF_030996545.1	Escherichia coli	NZ_CP115372.1	Plasmid	MITESen1	1
GCF_031165635.1	Enterobacter hormaechei	NZ_CP133338.1	Plasmid	MITESen1	3
GCF_031201845.1	Enterobacter kobei	NZ_CP096851.1	Plasmid	MITESen1	3
GCF_032202685.1	Enterobacter hormaechei	NZ_CP126852.1	Plasmid	MITESen1	3
GCF_032352615.1	Enterobacter cloacae	NZ_CP135500.1	Plasmid	MITESen1	3
GCF_033157475.1	Citrobacter freundii	NZ_CP137119.1	Plasmid	MITESen1	1
GCF_033232945.1	Citrobacter portucalensis	NZ_CP137480.1	Plasmid	MITESen1	3
GCF_033235525.1	Citrobacter portucalensis	NZ_CP137482.1	Plasmid	MITESen1	3
GCF_033807395.1	Klebsiella pneumoniae	NZ_CP138543.1	Plasmid	MITESen1	1
GCF_033807415.1	Klebsiella pneumoniae	NZ_CP138550.1	Plasmid	MITESen1	1
GCF_033807435.1	Klebsiella pneumoniae	NZ_CP138557.1	Plasmid	MITESen1	1
GCF_033807455.1	Klebsiella pneumoniae	NZ_CP138564.1	Plasmid	MITESen1	1
GCF_033869415.1	Klebsiella pneumoniae	NZ_CP138787.1	Plasmid	MITESen1	2
		NZ_CP138789.1	Plasmid	MITESen1	1
GCF_033869935.1	Klebsiella pneumoniae	NZ_CP138798.1	Plasmid	MITESen1	2
		NZ_CP138799.1	Plasmid	MITESen1	1
GCF_033970445.1	Klebsiella variicola	NZ_CP151666.1	Plasmid	MITESen1	1
GCF_034424175.1	Kluyvera intermedia	NZ_CP139986.1	Chromosome	MITESen1	1
GCF_035666315.1	Escherichia coli	NZ_CP142038.1	Plasmid	MITESen1	1
GCF_036080915.1	Enterobacter hormaechei	NZ_CP150014.1	Plasmid	MITESen1	1
GCF_036287845.1	Klebsiella pasteurii	NZ_CP143098.1	Plasmid	MITESen1	2
		NZ_CP143097.1	Plasmid	MITESen1	1
GCF_036289185.1	Citrobacter freundii	NZ_CP137197.1	Plasmid	MITESen1	3
GCF_036362825.1	Escherichia coli	NZ_CP143630.1	Plasmid	MITESen1	1
GCF_036499205.1	Escherichia coli	NZ_AP027631.1	Plasmid	MITESen1	1
GCF_036501505.1	Escherichia coli	NZ_AP027691.1	Plasmid	MITESen1	1
GCF_036502125.1	Escherichia coli	NZ_AP027707.1	Plasmid	MITESen1	1
GCF_036503635.1	Escherichia coli	NZ_AP027759.1	Chromosome	MITESen1	1
GCF_036507355.1	Escherichia coli	NZ_AP027881.1	Plasmid	MITESen1	1
GCF_036509015.1	Citrobacter freundii	NZ_AP028315.1	Plasmid	MITESen1	1
GCF_036509175.1	Citrobacter freundii	NZ_AP028318.1	Plasmid	MITESen1	1
GCF_037081885.1	Klebsiella michiganensis	NZ_CP146533.1	Plasmid	MITESen1	1
GCF_037081955.1	Klebsiella michiganensis	NZ_CP146549.1	Plasmid	MITESen1	1
GCF_037094565.1	Escherichia coli	NZ_CP146666.1	Plasmid	MITESen1	1
GCF_037477995.1	Escherichia coli	NZ_CP139186.1	Plasmid	MITESen1	2
GCF_038396305.1	Escherichia coli	NZ_CP147089.1	Plasmid	MITESen1	1
GCF_038442825.1	Klebsiella variicola	NZ_CP151725.1	Plasmid	MITESen1	1
GCF_039653445.1	Klebsiella pneumoniae	NZ_CP166444.1	Chromosome	MITESen1	1
GCF_040591245.1	Citrobacter portucalensis	NZ_CP095371.1	Plasmid	MITESen1	1
GCF_040616415.1	Klebsiella pneumoniae	NZ_CP145496.1	Plasmid	MITESen1	1
GCF_040687785.1	Klebsiella pneumoniae	NZ_CP149901.1	Plasmid	MITESen1	1
GCF_041003725.1	Klebsiella pasteurii	NZ_CP162998.1	Plasmid	MITESen1	1
GCF_041004345.1	Citrobacter freundii	NZ_CP163080.1	Plasmid	MITESen1	1
GCF_041004475.1	Enterobacter hormaechei	NZ_CP163091.1	Plasmid	MITESen1	1
GCF_041283475.1	Klebsiella pasteurii	NZ_CP166205.1	Plasmid	MITESen1	1
GCF_041283485.1	Klebsiella michiganensis	NZ_CP166237.1	Plasmid	MITESen1	1
GCF_041320005.1	Escherichia coli	NZ_CP100921.1	Plasmid	MITESen1	1
GCF_041320175.1	Escherichia coli	NZ_CP100986.1	Plasmid	MITESen1	1
GCF_041531595.1	Escherichia coli	NZ_CP168042.1	Plasmid	MITESen1	2
GCF_041920705.1	Klebsiella variicola subsp. variicola	NZ_CP152874.1	Plasmid	MITESen1	1
GCF_041930335.1	Salmonella enterica	NZ_CP169325.1	Plasmid	MITESen1	1
GCF_041937165.1	Enterobacter adelaidei	NZ_CP154355.1	Plasmid	MITESen1	1
GCF_043647395.1	Klebsiella michiganensis	NZ_CP180160.1	Plasmid	MITESen1	1
GCF_043974055.1	Enterobacter cloacae	NZ_CP143772.1	Plasmid	MITESen1	1
GCF_044324755.1	Klebsiella quasipneumoniae	NZ_CP172248.1	Plasmid	MITESen1	1
GCF_044324865.1	Escherichia coli	NZ_CP172183.1	Plasmid	MITESen1	1
GCF_044336665.1	Klebsiella pneumoniae	NZ_CP148906.1	Plasmid	MITESen1	1
GCF_044348955.1	Klebsiella pneumoniae	NZ_CP148921.1	Plasmid	MITESen1	1
GCF_044349345.1	Klebsiella pneumoniae	NZ_CP148914.1	Plasmid	MITESen1	1
GCF_044350965.1	Klebsiella pneumoniae	NZ_CP148934.1	Plasmid	MITESen1	1
GCF_044353525.1	Klebsiella pneumoniae	NZ_CP148973.1	Plasmid	MITESen1	1
GCF_044356415.1	Klebsiella pneumoniae	NZ_CP149009.1	Plasmid	MITESen1	1
		NZ_CP149013.1	Plasmid	MITESen1	1
GCF_045690415.1	Raoultella planticola	NZ_CP172723.1	Plasmid	MITESen1	1
		NZ_CP172724.1	Plasmid	MITESen1	1
GCF_045862425.1	Klebsiella pneumoniae subsp. pneumoniae	NZ_AP029260.1	Plasmid	MITESen1	1
		NZ_AP029261.1	Plasmid	MITESen1	1
GCF_046531215.1	Klebsiella pneumoniae	NZ_CP145373.1	Plasmid	MITESen1	1
GCF_046569665.1	Enterobacter kobei	NZ_JBKHUK010000003.1	Plasmid	MITESen1	3
GCF_046605585.1	Citrobacter portucalensis	NZ_CP176820.1	Plasmid	MITESen1	3
GCF_047456045.1	Escherichia coli	NZ_CP159456.1	Plasmid	MITESen1	1
GCF_048011955.1	Escherichia coli	NZ_CP182140.1	Plasmid	MITESen1	1
GCF_048012845.1	Escherichia coli	NZ_CP182164.1	Plasmid	MITESen1	1
GCF_048320145.1	Escherichia coli	NZ_CP182915.1	Plasmid	MITESen1	1
GCF_048400075.1	Klebsiella pasteurii	NZ_CP163257.1	Plasmid	MITESen1	1
GCF_048572785.1	Citrobacter braakii	NZ_CP183867.1	Plasmid	MITESen1	3
		NZ_CP183866.1	Plasmid	MITESen1	1
GCF_048585635.1	Escherichia coli	NZ_CP184103.1	Plasmid	MITESen1	1
GCF_049201905.1	Escherichia coli	NZ_CP184990.1	Plasmid	MITESen1	2
GCF_049315055.1	Citrobacter freundii	NZ_CP186045.1	Plasmid	MITESen1	1
GCF_049485185.1	Citrobacter freundii	NZ_CP128210.1	Plasmid	MITESen1	3
GCF_049560315.1	Shigella flexneri	NZ_CP186936.1	Plasmid	MITESen1	1
GCF_050157245.1	Enterobacter hormaechei	NZ_CP181967.1	Chromosome	MITESen1	1
GCF_050157255.1	Enterobacter hormaechei	NZ_CP181900.1	Chromosome	MITESen1	1
GCF_050245065.1	Enterobacter hormaechei	NZ_CP182042.1	Plasmid	MITESen1	1
GCF_050320085.1	Escherichia coli	NZ_CP190042.1	Plasmid	MITESen1	1
GCF_050516365.1	Escherichia coli	NZ_CP191558.1	Plasmid	MITESen1	1
GCF_050809045.1	Klebsiella pneumoniae	NZ_CP169907.1	Plasmid	MITESen1	3
GCF_050810535.1	Klebsiella pneumoniae	NZ_CP169922.1	Plasmid	MITESen1	3
GCF_050811865.1	Klebsiella pneumoniae	NZ_CP169931.1	Plasmid	MITESen1	3
GCF_050871225.1	Enterobacter hormaechei	NZ_CP174541.1	Plasmid	MITESen1	2
GCF_050883155.1	Enterobacter hormaechei	NZ_CP175725.1	Plasmid	MITESen1	1
GCF_050916255.1	Klebsiella grimontii	NZ_CP110871.1	Plasmid	MITESen1	1
GCF_050956275.1	Raoultella ornithinolytica	NZ_CP194540.1	Plasmid	MITESen1	2
GCF_051123605.1	Klebsiella oxytoca	NZ_CP188763.1	Plasmid	MITESen1	1
GCF_051414815.1	Klebsiella pneumoniae	NZ_CP182593.1	Plasmid	MITESen1	1
GCF_051521835.1	Escherichia coli	NZ_CP195940.1	Chromosome	MITESen1	1
GCF_051549725.1	Klebsiella pneumoniae	NZ_CP196141.1	Plasmid	MITESen1	3
GCF_052412295.1	Enterobacter hormaechei	NZ_JBQIBD010000003.1	Plasmid	MITESen1	3
GCF_904863445.1	Escherichia coli	NZ_LR890350.1	Plasmid	MITESen1	1
GCF_905329555.2	Klebsiella oxytoca	NZ_OW967519.1	Plasmid	MITESen1	1
GCF_905329885.2	Citrobacter freundii	NZ_OW967264.1	Plasmid	MITESen1	1
GCF_905330215.2	Escherichia coli	NZ_OW967980.1	Plasmid	MITESen1	1
GCF_905330245.2	Escherichia coli	NZ_OW968129.1	Plasmid	MITESen1	1
GCF_964198995.1	Klebsiella pneumoniae	NZ_OZ111533.1	Plasmid	MITESen1	1
GCF_002012025.1	Escherichia coli	NZ_CP018968.1	Plasmid	IMU	2
GCF_013389635.1	Citrobacter freundii	NZ_CP058319.1	Plasmid	IMU	1
		NZ_CP058320.1	Plasmid	IMU	1
GCF_015238615.1	Enterobacter hormaechei	NZ_CP047966.1	Plasmid	IMU	2
GCF_041004345.1	Citrobacter freundii	NZ_CP163081.1	Plasmid	IMU	1
GCF_905218895.2	Citrobacter freundii	NZ_OW848790.1	Plasmid	IMU	1
GCF_905335825.2	Klebsiella variicola	NZ_OW969914.1	Plasmid	IMU	1
GCF_905338045.2	Citrobacter freundii	NZ_OW969904.1	Chromosome	IMU	1
		NZ_OW969905.1	Plasmid	IMU	1
		NZ_OW969906.1	Plasmid	IMU	1

## Sheet: Table S4
Table S4. Abundance of the genera presented in Figure 5.
Type	TIME	Genus	No. Genomes
Total	TIME244	Citrobacter	7
		Enterobacter	14
		Escherichia	42
		Klebsiella	42
		Others	4
	IS101	Citrobacter	7
		Enterobacter	3
		Escherichia	8
		Klebsiella	27
		Others	4
	MITESen1	Citrobacter	29
		Enterobacter	37
		Escherichia	83
		Klebsiella	91
		Others	24
	IMU	Citrobacter	4
		Enterobacter	1
		Escherichia	1
		Klebsiella	1
		Others	0
Multiple copies	TIME244	Citrobacter	2
		Enterobacter	10
		Escherichia	36
		Klebsiella	19
		Others	4
	IS101	Citrobacter	0
		Enterobacter	0
		Escherichia	1
		Klebsiella	3
		Others	0
	MITESen1	Citrobacter	9
		Enterobacter	11
		Escherichia	7
		Klebsiella	25
		Others	2
	IMU	Citrobacter	0
		Enterobacter	1
		Escherichia	1
		Klebsiella	0
		Others	0
